# Supplementary material for: Genetic insights into non-obstructive azoospermia: Implications for diagnosis and TESE outcomes
Source: J Assist Reprod Genet. 2025 Feb 11;42(4):1223–37. doi: 10.1007/s10815-025-03409-5 (PMC12055743; doi:10.1007/s10815-025-03409-5)
Supplement: Supplementary file 1 — Supplementary file1 Table 1. Literature-Based Overview of NOA Candidate Genes (XLSX 367 KB) [file 10815_2025_3409_MOESM1_ESM.xlsx]

## Sheet: Sheet1
Column1	Column2	Column3	Column4	Column5	Column6	Column10	Column11	Column12	Column14	Column15	Column16	Column17	Column18	Column19	Column20	Column21	Column22	Column23	Column24	Column25	Column26	Column27	Column28	Column29	Column30	Column31	Column32	Column33	Column34	Column35	Column36	Column37	Column38	Column39	Column40	Column41	Column42	Column43	Column44	Column45	Column46	Column47	Column48	Column49	Column50	Column51	Column52	Column53	Column54
Gene Symbol	Entrez Gene ID	Function	Spermatic phenotype /Men	Testicular phenotype/Men	References/ PMID	Spermatic phenotype (Model organism studies)	Model organism studies/Functional Study/KO phenotype	References
ADAD2	619532	Predicted to have double-stranded RNA adenosine deaminase and binding activity. Involved in RNA processing and spermatid development. Located in the nucleus, active in the cytoplasm and nucleolus.	Azoosperm	Spermatogenic arrest/Impaired spermatogenesis//Maturation arrest	PMID:32741963, PMID: 37325547,PMID: 36708028, PMID: 36608931, PMID: 34622232, PMID: 34212556, PMID: 33806855, PMID: 32161754	Azoospermia	Male infertility	PMID: 32665638, PMID: 35173218
AGPS	603051	Member of the FAD-binding oxidoreductase/transferase type 4 family, catalyzing the conversion of acyl-DHAP to alkyl-DHAP in ether lipid biosynthesis. Localized to the inner peroxisomal membrane and requires FAD as a cofactor.				Azoospermia	Post-meiotic arrest	PMID: 21353609
AHRR	606517	Encodes a protein that acts as a feedback modulator in the aryl hydrocarbon receptor (AhR) signaling pathway, regulating dioxin toxicity. Involved in the regulation of cell growth and differentiation by repressing AhR-dependent gene expression.	Oligozoospermia/azoospermia		PMID: 17559847, PMID: 15474075
AR	313700	Encodes a steroid-hormone activated transcription factor with three functional domains: N-terminal, DNA-binding, and androgen-binding. Upon hormone binding, it translocates to the nucleus, dimerizes, and stimulates transcription of androgen-responsive genes.	Azoospermia/Oligozoospemria/Tertaozoospermia		PMID: 30713477, PMID: 35023261		Female-typical external morphology	PMID: 12370412
ATM	607585	Encodes a protein in the PI3/PI4-kinase family that acts as a cell cycle checkpoint kinase. Phosphorylates various downstream proteins, including: Tumor suppressors p53 and BRCA1 Checkpoint kinase CHK2 Checkpoint proteins RAD17 and RAD9 DNA repair protein NBS1 Regulates cell cycle checkpoint signaling essential for responding to DNA damage and maintaining genome stability.	Azoospermia	Meiotic arrest	PMID : 9735362	Azoospermia	Meiotic arrest	PMID: 9735362
BAX	600040	Encodes a protein in the BCL2 protein family, which regulates apoptosis. Forms heterodimers with BCL2, acting as an apoptotic activator. The BAX/BCL2 ratio influences cell survival or death after an apoptotic stimulus. Interacts with and enhances the opening of the mitochondrial voltage-dependent anion channel (VDAC), leading to: Loss of membrane potential Release of cytochrome c Expression is re…				Azoospermia	Atypical premeiotic germ cells	PMID: 7569956
BCL2L2	601931	Encodes a member of the BCL-2 protein family, involved in apoptosis regulation. Forms hetero- or homodimers, acting as anti- and pro-apoptotic regulators. Contributes to reduced cell apoptosis under cytotoxic conditions. Involved in the survival of NGF- and BDNF-dependent neurons in mouse studies. Essential for adult spermatogenesis, as shown in mutation and knockout studies.				Azoospermia	Sertoli-cell-only	PMID: 9500547
BOLL	606165	Part of the DAZ gene family, essential for germ cell development. Encodes an RNA-binding protein, more similar to Drosophila Boule than to human DAZ or DAZL proteins. Loss of function leads to azoospermia (absence of sperm in semen). Primary defect occurs at the meiotic G2/M transition.				Azoospermia	Post-meiotic arrest	PMID: 20335278
BRDT	602144	BRDT is similar to the RING3 protein family. Contains two bromodomain motifs which are involved in transcription regulation. Features a PEST sequence, indicating a propensity for rapid intracellular degradation.	Azoospermia		PMID: 32469048	Azoospermia	Late meiotic arrest	PMID: 22922464, PMID:26994494
BSG	109480	Spermatogenesis. Embryo implantation. Neural network formation.	\			Azoospermia	Early meiotic arrest	PMID: 15464995
C11ORF80	616109	Meiotic DNA double-strand break formation. Reciprocal meiotic recombination.	\			Azoospermia	Meiotic arrest	PMID: 26917764
C14ORF39	617307	Homologous chromosome pairing during meiosis.	Azoospermia	Meiotic arrest	PMID: 34718620, PMID: 29790874	Azoospermia	Meiotic arrest	PMID: 27796301
KASH5	618125	Predicted to enable dynein complex binding activity. Involved in: Cytoskeleton organization Homologous chromosome segregation Spindle localization	Azoospermia	Meiotic arrest	PMID: 35674372, PMID: 35674372	Azoospermia	Meiotic arrest	PMID: 24062341
CCDC157	619391	Essential for sperm differentiation	\				Pif1A isessential for spermatid individualization and lipid metabolism regulation	PMID: 24062341
CCDC42	ENSG00000161973	Spermatid development and is thought to act upstream of or within several key processes, including acrosome assembly, the centrosome cycle, and cilium assembly.				Azoospermia	Post-meiotic arrest	PMID: 30741974
CDH5	601120	Encodes a classical cadherin essential for endothelial adherens junction assembly and maintenance.	Azoospermia	Maturation arrest	PMID: 32469048	Azoospermia	Meiotic arrest	PMID: 24818823, PMID:24252660
CDK2	116953	Regulates cell cycle progression, particularly during the transition from G1 to S phase.				Azoospermia	Meiotic arrest	PMID: 12923533
CEP63	614724	Localizes to the centrosome and plays a role in microtubule organization.	\			Azoospermia	Meiotic arrest	PMID: 26158450
CHFR	605209	Acts as an E3 ubiquitin-protein ligase essential for maintaining the antephase checkpoint, regulating cell cycle entry into mitosis and influencing tumorigenesis.				30% of male mice exhibit azoospermia	Pre-meiotic arrest	PMID: 26566864
CKS2	116901	Binds to the catalytic subunit of cyclin-dependent kinases, playing a crucial role in their activity and regulation during the cell cycle.				Azoospermia	Meiotic arrest	PMID: 12714746
CLCN2	600570	Encodes a voltage-gated chloride channel that regulates chloride ion homeostasis in cells.				Azoospermia	Disruption of the blood-testis barriers	PMID: 11250895
CLDN11	601326	Encodes a claudin protein that is a key component of tight junctions, regulating paracellular permeability and maintaining cell polarity. It is crucial for CNS myelin integrity and oligodendrocyte function.				Azoospermia	Disruption of blood-testes barrier	PMID: 21874455
CLPP	601119	Encodes a mitochondrial peptidase that hydrolyzes proteins into small peptides, requiring ATP and magnesium for activity.				Azoospermia	Post- meiotic arrest	PMID: 23851121
CREM	123812	Encodes a bZIP transcription factor that binds to cAMP responsive elements, playing a crucial role in cAMP-mediated signal transduction, particularly during spermatogenesis.				Azoospermia	Post-meiotic arrest	PMID: 8600390, PMID: 8600391
DAZL	601486	Encodes a potential RNA-binding protein involved in germ cell development, localized to the nucleus and cytoplasm of fetal germ cells and developing oocytes, with a role in spermatogenesis and male fertility.				Azoospermia	Pre-meiotic arrest	PMID: 11514340
DDX25	607663	Encodes a gonadotropin-regulated RNA helicase involved in testicular functions, including steroidogenesis and spermatogenesis, by altering RNA secondary structures in various cellular processes.				Azoospermia	Post-meiotic arrest	PMID: 15096601
DDX3Y	400010	Encodes a DEAD-box RNA helicase involved in ATP binding and RNA interactions, critical for male fertility	Sertoli cell-only syndrome/severe hypospermatogenesis	Sertoli cell-only syndrome or severe hypospermatogenesis	PMID: 10767340
DDX4	605281	Encodes a DEAD box protein, homologous to Drosophila VASA, involved in germ cell development, translation initiation, splicing, and assembly of ribosomes and spliceosomes.				Azoospermia	Pre-meiotic defects/Meiotic arrest	PMID: 10766740
DHH	233420	Encodes a hedgehog family protein that regulates morphogenesis through signaling. The precursor protein is cleaved into soluble N-terminal and cholesterol-modified C-terminal products, with implications in male gonadal differentiation and perineurial development.				Azoospermia	Sertoli cell only	PMID: 8805249
DMC1	602721	Encodes a recombinase essential for repairing double-strand DNA breaks during mitosis and meiosis. This evolutionarily conserved protein plays a critical role in meiotic homologous recombination, contributing to genetic diversity.	Azoospermia	Meiotic arrest	PMID: 29331980, PMID:34515795, PMID: 35023261	Azoospermia	Meiotic arrest	PMID: 9660953, PMID: 9660954
DMRT1	602424	Part of a gene cluster with a zinc finger-like DNA-binding motif (DM domain), important in sex determination. Exhibits gonad-specific and sexually dimorphic expression.	Azoospermia	SCOS/MA/hypospermatogenesis	PMID: 24934491, 11040213, 32741963; 23555275, PMID: 34212556, PMID: 36572623, PMID: 35366911, PMID: 34755838	Azoospermia	Meiosis defects//Spermatogonial differentiation//Testicular immune homeostasis and male fertility	PMID: 20951351; 11040213, PMID: 37093439, PMID: 34731600, PMID: 34979097, PMID: 34921203, PMID: 37070575
DNMT3L	606588	Encodes a nuclear protein similar to DNA methyltransferases, stimulating de novo methylation by DNA methyltransferase 3 alpha. Involved in establishing maternal genomic imprints and mediates transcriptional repression via histone deacetylase 1 interaction.	\			Azoospermia	Meiotic arrest	PMID: 15753313, PMID: 15318244, PMID: 11719692
E2F1	189971	Encodes an E2F transcription factor essential for cell cycle control and tumor suppression. Contains conserved domains for DNA binding and interaction with tumor suppressor proteins. Binds to retinoblastoma protein pRB and mediates cell proliferation and apoptosis.	Azoospermia		PMID: 25439843	Azoospermia	Spermatogenic failure	PMID: 8653789
EHD1	605888	Encodes an EH domain-containing protein involved in protein-protein interactions and intracellular sorting. Plays a role in the endocytosis of IGF1 receptors.	\			Azoospermia	Post-meiotic arrest	PMID: 20359371
EIF4G3	603929	Encodes a protein that is part of the eIF4F complex, crucial for mRNA cap recognition and transport to ribosomes. Negatively regulated by microRNA miR-520c-3p, resulting in decreased protein translation and cell proliferation. Plays a key role in the anti-tumor activity of miR-520c-3p.	\			Azoospermia	Meiotic arrest	PMID: 20430745
ENTPD6	603160	ENTPD6 is similar to E-type nucleotidases (NTPases), which are involved in the breakdown of extracellular nucleotides.					Failure of yeast sporulation	PMID: 26152596
EXD1	ENSG00000178997	Predicted to enable RNA binding and protein homodimerization activities. Involved in piRNA processing.	\			Azoospermia	Spermatogenesis arrest at various stages	PMID: 30257204
FANCA	607139	Crucial role in DNA repair and maintaining chromosomal stability.	Azoospermia	SCOS	PMID: 29904161, PMID: 35366911
FANCM	609644	Members assemble into a nuclear protein complex for DNA repair.	Azoospermia/oligoasthenospermia	SCOS/MA/hypospermatogenesis	PMID: 35172124, PMID: 35413094, PMID:32469048, PMID: 29895858, PMID: 30075111	Azoospermia	Pre- meiotic arrest/Post-Meiotic arrest	PMID: 29895858, PMID: 30075111
FBXO43	609110	Essential for maintaining oocyte arrest at second meiotic metaphase until fertilization.	Azoospermia	Post-meiotic arrest	PMID: 35413094, PMID:32469048, PMID: 29895858, PMID: 30075112	Azoospermia	Meiotic arrest	PMID: 28723571
FHL5	605126	Associated with CREM, providing a strong transcriptional activation function essential for spermatid differentiation into mature spermatozoa.				Oligozoospermia / spermiogenesis defects	Reduced mature germ cell population	PMID: 15247423
FKBP6	604839	Encodes a cis-trans peptidyl-prolyl isomerase involved in immunoregulation and protein folding and trafficking.				Azoospermia	Meiotic arrest	PMID: 12764197
FSHR	136435	Encodes a member of family 1 G-protein coupled receptors; acts as the receptor for follicle-stimulating hormone (FSH) and is crucial for gonad development.	Oligozoospermia	Heterogeneous spermatogenic failure	PMID: 9020851	Oligozoospermia	Peserved fertility	PMID: 16630814, PMID: 10803590
GCNA	300369	Enables SUMO polymer binding activity; involved in protein-DNA covalent cross-linking repair.				Azoospermia	Maturation arrest	PMID: 27718356
GJA1	121014	Encodes a protein that forms gap junctions, facilitating diffusion of low molecular weight materials between cells.				Azoospermia	Pre- meiotic arrest/Sertoli cell only	PMID: 30243528
H2AX	601772	Encodes a replication-independent histone, specifically a member of the histone H2A family, involved in nucleosome formation and chromatin				Azoospermia	Meiotic arrest	PMID: 11934988
HENMT1	612178	Enables small RNA 2'-O-methyltransferase activity, involved in RNA methylation.				Azoospermia	Post-meiotic arrest	PMID: 26496356
HFM1	615684	Encodes an ATP-dependent DNA helicase primarily expressed in germ-line cells.	Azoospermia	Meioticarrest	PMID: 3536691, PMID: 35526155, PMID: 35172124	Azoospermia	Meiotic arrest	PMID: 23555294
HMGA1	600701	Encodes a chromatin-associated protein that regulates gene transcription, facilitates retrovirus integration into chromosomes, and influences cancer cell metastasis; binds preferentially to AT-rich regions in				Azoospermia	Meiotic arrest	PMID: 12874803
HMGA2	600698	Encodes an HMG protein that regulates transcription and plays a role in adipogenesis and mesenchymal differentiation.				Azoospermia	Meiotic arrest	PMID: 12032866
HORMAD1	609824	Encodes a HORMA domain-containing protein involved in chromatin binding and cell cycle regulation, potentially playing a role in meiosis and serving as a cancer marker.	Azoospermia	Meiotic arrest	PMID: 36524333	Azoospermia	Meiotic arrest	PMID: 21079677, PMID: 32931493, PMID: 21478856
HSF2	140581	Encodes a heat shock transcription factor that binds to heat-shock promoter elements to activate transcription of heat-shock response genes under stress conditions.	Azoospermia	Meiotic arrest/spermatogenic arrests	PMID: 32756090, PMID: 23064888	Oligozoospermia	Meiotic arrest	PMID: 12032072, PMID: 12748967
INSL6	606414	Sperm development and fertilization.				Azoospermia	Meiotic arrest	PMID: 19520787
IP6K1	606991	Encodes a protein of the inositol phosphokinase family, responsible for converting inositol hexakisphosphate (InsP6) to diphosphoinositol pentakisphosphate (InsP7/PP-InsP5) and 1,3,4,5,6-pentakisphosphate (InsP5) to PP-InsP4.				Azoospermia	Post-meiotic arrest	PMID: 18268345, PMID: 28743739
KASH5	618125	Predicted to enable dynein complex binding activity. Involved in cytoskeleton organization and homologous chromosome segregation. Plays a role in spindle localization during cell division. Implicated in double-strand break repair via homologous recombination and meiotic telomere clustering. Involved in spermatogenesis. Predicted to be located in the chromosome, meiotic spindle pole, and nuclear o…	Azoospermia	Meiotic arrest	PMID: 35674372, PMID: 29790874	Azoospermia	Meiotic arrest	PMID: 24062341
KISS1R	604161	The gene encodes a galanin-like G protein-coupled receptor that binds metastin, a peptide from the metastasis suppressor gene KISS1. It is involved in the regulation of endocrine function, particularly in the onset of puberty.	Azoospermia		PMID: 31821609	Azoospermia	Infertile	PMID: 24422632
KLHL10	608778	The gene encodes a protein that is part of the kelch repeat-containing family, featuring an N-terminal BTB/POZ domain, a BACK domain, and six C-terminal kelch repeats. The kelch domains to form a beta-propeller structure when multiple repeats are present.				Azoospermia	Post meiotic arrest	PMID: 15136734
LHB	152780	This gene encodes the beta subunit of luteinizing hormone (LH) and belongs to the glycoprotein hormone beta chain family. Glycoprotein hormones consist of a common alpha subunit and a unique beta subunit, with the beta subunit providing biological specificity. LH is produced in the pituitary gland and plays a crucial role in promoting spermatogenesis and ovulation by stimulating steroid synthesis…	Azoospermia		PMID: 15602022	Azoospermia	post-meiotic arrest	PMID: 15569941
LMTK2	610989	This gene encodes a protein from the protein kinase superfamily, specifically a protein tyrosine kinase.				Azoospermia	Post meiotic arrest	PMID: 17158803
M1AP	619098	This gene encodes a protein likely involved in meiosis progression. A similar protein in mice plays a role in gametogenesis in both sexes.	Azoospermia	SCOS/MA/Post-Meiotic arrest/ hypospermatogenesis	PMID: 36041235, PMID: 32673564	Azoospermia	Meiosis arrest/severe oligozoospermia/globozoospermia	PMID: 23269666
MAD2L2	604094	The protein encoded by this gene is part of the mitotic spindle assembly checkpoint, preventing anaphase onset until chromosomes are aligned at the metaphase plate.				Azoospermia	Sertoli cell	PMID: 24009519
MAGEB4	300153	Promotes growth by preventing cell cycle arrest and inhibiting p53-mediated apoptosis.	Azoospermia	Sertoli cells only	PMID: 28401488
MAJIN	617130	This gene is predicted to enable DNA binding activity. It is involved in homologous chromosome pairing during meiosis and meiotic telomere attachment to the nuclear envelope. The gene is thought to play a role in double-strand break repair associated with meiotic recombination, oogenesis, and spermatogenesis.	Azoospermia	Maturation arrest	PMID: 33211200
MAST2	612257	This gene enables phosphatase binding activity. It is predicted to be involved in protein phosphorylation, regulation of interleukin-12 production, and spermatid differentiation. The gene is expected to be located in the cytoplasm, cytoskeleton, and plasma membrane. It is predicted to be active within the microtubule cytoskeleton.	Azoospermia		PMID: 34190021
MCM8	608187	This gene encodes a mini-chromosome maintenance protein (MCM) that is highly conserved and essential for initiating eukaryotic genome replication. It forms a hexameric protein complex that is a key component of the pre-replication complex, involved in the formation of replication forks and the recruitment of DNA replication-related proteins. The protein contains a central domain conserved among M…	Azoospermia	Small testes	PMID: 25873734	Azoospermia	Meiotic arrest	PMID: 25873734, PMID: 22771120
MCM9	610098	This gene encodes a protein that is part of the mini-chromosome maintenance (MCM) protein family, crucial for initiating eukaryotic genome replication. Binding of this protein to chromatin is essential for recruiting the MCM2-7 helicase to DNA replication origins. Additionally, it binds to and positively regulates the chromatin licensing and DNA replication factor 1, CDT1.	Azoospermia		PMID: 32469048	Azoospermia/oligozoospemria	Meiotic arrest/Spermatogenesis defects	PMID: 22771120
MCMDC2	617545	This gene is predicted to enable ATP binding and DNA binding activities. It is involved in double-strand break repair through break-induced replication. The gene is also implicated in meiosis I, oogenesis, and spermatogenesis.				Azoospermia	Meiotic arrest	PMID: 27760146, PMID: 27986806
MEI1	608797	This gene is predicted to be involved in meiosis I. It is expected to act upstream in germ cell development, meiotic nuclear division, and meiotic spindle organization.	Azoospermia	Meiotic arrest	PMID: 35413094, PMID: 29659827	Azoospermia	Meiotic arrest	PMID: 11820814, PMID: 14668445, PMID: 30388401
MEI4	618417	The gene is predicted to be involved in the meiosis I cell cycle process. It is implicated in oogenesis and spermatogenesis. The gene is expected to be located in chromosomes. It is anticipated to be active in the lateral element during meiosis.				Azoospermia	Meiotic arrest	PMID: 20551173
MEIOB	617670	Predicted to enable chromatin binding, 3'-5' DNA exonuclease, and single-stranded DNA binding activity. Involved in double-strand break repair, fertilization, and meiotic nuclear division.	Azoospermia/Oligoasthenoteratozoospermia	Sertoli cell-only syndrome/Meiotic arrest/	PMID: 35172124, PMID: 30838384, PMID: 34392356, PMID: 28206990, PMID: 30838384, PMID: 37715646, PMID: 35366911, PMID: 34976027, PMID: 34708719	Azoospermia	Meiotic arrest	PMID: 24068956, PMID: 34392356
MEIOC	616934	The gene is predicted to be involved in germ cell development. It plays a role in switching from the mitotic to the meiotic cell cycle. It is also involved in meiosis I.				Azoospermia	Meiotic arrest	PMID: 26742488
MLH1	120436	The gene encodes a protein that can heterodimerize with PMS2 to form MutL alpha, a component of the DNA mismatch repair system. MutL alpha, when bound by MutS beta and accessory proteins, introduces a single-strand break near DNA mismatches for exonuclease degradation. The protein is also involved in DNA damage signaling. It can form MutL gamma by heterodimerizing with MLH3, which plays a role in…				Azoospermia	Meiotic arrest	PMID: 8673133
MLH3	604395	This gene is part of the MutL-homolog (MLH) family, which plays a crucial role in DNA mismatch repair (MMR). MLH genes are essential for maintaining genomic integrity during DNA replication and meiotic recombination.	Azoospermia		PMID: 32469048	Azoospermia	Meiotic arrest	PMID: 12091911
MORC1	603205	This gene encodes the human homolog of mouse morc and like the mouse protein it is testis-specific. Mouse studies support a testis-specific function since only male knockout mice are infertile; infertility is the only apparent defect. These studies further support a role for this protein early in spermatogenesis, possibly by affecting entry into apoptosis because testis from knockout mice show gr…				Azoospermia	Meiotic arrest	PMID: 9826705
MOV10L1	605794	This gene is similar to a mouse gene that encodes a putative RNA helicase and exhibits testis-specific expression.				Azoospermia	Meiotic arrest	PMID: 20534472
MSH4	602105	This gene encodes a meiosis-specific member of the DNA mismatch repair mutS family, which is not involved in DNA mismatch correction. It is essential for reciprocal recombination and the proper segregation of homologous chromosomes during meiosis I. The protein forms a heterodimer with MSH5, binding uniquely to a Holliday Junction and its precursor, facilitating ADP-ATP exchange and stabilizing t…	Azoospermia	Maturation arrest	PMID: 34755185, PMID: 35090489	Azoospermia	Meiosis defect	PMID: 10809667
MSH5	603382	This gene encodes a member of the mutS family involved in DNA mismatch repair and meiotic recombination. It shares similarities with a Saccharomyces cerevisiae protein that ensures segregation fidelity and crossing-over during meiosis. The protein plays a role in promoting apoptosis induced by ionizing radiation.	Azoospermia	Meiotic arrest	PMID: 35742973, PMID:35172124	Azoospermia	Decreased germ cell /Meiotic arrest	PMID: 9916805, PMID: 18663141
MYBL1	159405	This gene enables DNA-binding transcription activator activity specific to RNA polymerase II. It is involved in the positive regulation of transcription by RNA polymerase II. The gene product exhibits sequence-specific DNA binding activity to cis-regulatory regions/ Acts as a master regulator of male meiosis by promoting expression of piRNAs.				Azoospermia	Meiotic defects	PMID: 21750041 PMID: 9109487
NANOS2	608228	This gene enables enzyme activator activity. It is involved in mRNA destabilization and negatively regulates translation.	Azoospermia	SCOS/MA/hypospermatogenesis	PMID: 29790874	Azoospermia	Sertoli cell only suyndrome	PMID: 12947200, PMID: 28071690
NANOS3	608229	It is involved in germ cell development, mRNA destabilization, and negative regulation of translation				Azoospermia	Sertoli cell only suyndrome	PMID: 12947200
NLRP3	606416	It interacts with PYCARD/ASC in the NLRP3 inflammasome, regulating inflammation and apoptosis.	Azoospemria/oligozoospermia		PMID: 22512814
NPAS2	603347	This gene encodes a protein from the basic helix-loop-helix (bHLH)-PAS family of transcription factors. A similar mouse protein may regulate specific types of memory acquisition. It may also be involved in a molecular clock mechanism in the mammalian forebrain.	Azoospermia		PMID: 25956372	Normal	Fertile	PMID: 10864874
NR0B1	300473	This gene encodes a protein with a DNA-binding domain that acts as a dominant-negative regulator of transcription mediated by the retinoic acid receptor. It functions as an anti-testis gene, opposing Sry activity.	Azoospermia	Hypospermatogenesis	PMID: 16684822, PMID: 21227944, PMID: 26207377, PMID:16645015	Azoospermia	Spermatogenesis arrest	PMID: 15829514
NR5A1	184757	This gene encodes a transcriptional activator crucial for sex determination, binding DNA as a monomer. Defects in this gene can lead to XY sex reversal, with or without adrenal failure, as well as adrenocortical insufficiency without ovarian defect.	Azoospermia	SCOS/MA/hypospermatogenesis	PMID: 24750329,PMID: 23299922, PMID: 20887963	Spermatogenesis arrest/oligozoospermia	Spermatogenesis arrest/oligozoospermia	PMID: 25989977
NUPR1	614812	This gene enables DNA binding and transcription coactivator activities. It plays roles in negatively regulating autophagosome assembly, programmed cell death, and cell cycle progression, while also regulating energy metabolism.				Azoospermia	Sertoli cell only	PMID: 18495683
PANK2	606157	This gene encodes a mitochondrial protein from the pantothenate kinase family, essential for coenzyme A (CoA) biosynthesis. It catalyzes the pathway's first step and is regulated by acyl CoA feedback inhibition.				Azoospermia	Post-meiotic arrest	PMID: 15525657
PARP2	607725	play important roles in the repair of DNA strand breaks.				Azoospermia	Meiotic arrest/ post Meiotic arrest	PMID: 17001008
PATZ1	605165	POZ/BTB and AT hook containing zinc finger 1 (PATZ1) suppresses differentiation and regulates metabolism in human embryonic stem cells.	\			Azoospermia	Meiotic arrest	PMID: 8241078
PDHA2	179061	Enables pyruvate dehydrogenase (acetyl-transferring) activity. Involved in pyruvate metabolic process.	Azoospermia / sperm immotility / necrospermia		PMID: 29581481
PIN1	601052	Modulate the activity of these two transcription factors	\			Azoospermia	Spermatogenic cell degeneration	PMID: 12930711
PIWIL2	610312	PIWIL2 belongs to the Argonaute family of proteins, which function in development and maintenance of germline stem cells.	\			Azoospermia	post-meiotic arrest	PMID: 22020280
PIWIL4	610315	PIWIL4 belongs to the Argonaute family of proteins, which function in development and maintenance of germline stem cells .				Azoospermia	post-meiotic arrest	PMID: 17395546
PLD6	614960	Plays a key role in mitochondrial fusion and fission via its phospholipase activity.				Azoospermia	Meiotic arrest	PMID: 21397848
PLK4	605031	Serine/threonine-protein kinase that plays a central role in centriole duplication.	Azoospermia	Sertoli cell only syndrome	PMID: 26452337	Azoospermia	Germ cell depletion/Sertoli cell only syndrome	PMID: 21791561
PMS2	600259	Protein Mismatch repair System component		\		Reduced number of spermatozoa, <25% of a normal male. All abnormal	Meiotic arrest	PMID: 7628019
PNLDC1	619529	Has poly(A)-specific ribonuclease activity. Plays roles in mRNA poly(A) tail shortening, piRNA processing, and spermatogenesis.	Azoospermia	Spermatogenic failure	PMID: 34347949	Azoospermia	Meiotic arrest/Post-Meiotic arrest	PMID: 29018194, PMID: 29169425, PMID: 34347949
PRDM9	609760	Functions as a zinc finger protein with histone methyltransferase activity, specifically catalyzing H3K4me3 during meiotic prophase. Associated with genomic instability.	Azoospermia			Azoospermia	Meiotic arrest	PMID: 16292313
PROKR2	607123	Encodes a G protein-coupled receptor (GPCR) for prokineticins, secreted proteins that promote angiogenesis and induce gastrointestinal smooth muscle contraction.				Azoospermia	Olfactory bulb and reproductive system hypoplasia	PMID: 16537498
PSMC3IP	608665	Encodes a protein involved in meiotic recombination, acting as part of the PSMC3IP/MND1 complex to facilitate strand exchange via DMC1 and RAD51. Also functions as a co-activator for estrogen, androgen, glucocorticoid, progesterone, and thyroid receptors.	Azoospermia	undefined	PMID: 29240891	Azoospermia	Meiotic arrest	PMID: 14667414
RAD21L1	619533	Predicted to facilitate chromatin binding. Involved in replication-related double-strand break repair through sister chromatid exchange and cohesion. Plays roles in double-strand break repair via homologous recombination, homologous chromosome segregation, and seminiferous tubule development. Located in the chromosome and nucleus as part of the meiotic cohesin complex.	Azoospermia	Maturation arrest	PMID: 32741963	Azoospermia	Meiotic arrest	PMID: 21743440
RANBP1	601180	Encodes a protein that complexes with Ras-related nuclear protein (Ran) to metabolize GTP. This complex regulates the cell cycle by controlling the nuclear transport of proteins and nucleic acids.				Azoospermia	Post-meiotic arrest	PMID: 21310149
RANBP2	602752	Functions as a scaffold nucleoporin involved in the Ran-GTPase cycle.				Azoospermia	Meiotic arrest	PMID: 21561988
RBM5	606884	Candidate tumor suppressor gene encoding a nuclear RNA-binding protein in the spliceosome A complex. Involved in pre-mRNA splicing of multiple target genes, including the tumor suppressor p53. Induces cell cycle arrest and apoptosis.				Azoospermia	Post-meiotic arrest	PMID: 23935508
REC8	608193	Encodes a member of the kleisin family of SMC protein partners. Localizes to axial elements of chromosomes during meiosis in oocytes and spermatocytes. Homologous protein in mice is a key component of the meiotic cohesion complex, regulating sister chromatid cohesion and homologous chromosome recombination.				Azoospermia	Meiotic arrest	PMID: 15935783
RNF17	605793	As an E3 ubiquitin ligase and mediates ubiquitination and processing of inositol 1,4,5-trisphosphate (IP3) receptors via the ER-associated protein degradation pathway.				Azoospermia	Post-Meiotic arrest	PMID: 16093322
RNF212	612041	Encodes a RING finger protein potentially functioning as a ubiquitin ligase. May be involved in meiotic recombination processes.	Azoospermia	Meiotic arrest	PMID: 31125047	Azoospermia	Meiotic arrest	PMID: 23396135, PMID: 25342176
SBF1	603560	Encodes a member of the protein-tyrosine phosphatase family, but is catalytically inactive due to missing amino acids in the catalytic pocket. Contains a Guanine nucleotide exchange factor (GEF) domain, essential for its role in growth and differentiation.				Azoospermia	Depletion of germ cells	PMID: 11994405
SETX	608465	Encodes a protein homologous to fungal Sen1p, which has RNA helicase activity at its C-terminal end. Contains a DNA/RNA helicase domain, suggesting involvement in DNA and RNA processing.	Azoospermia	maturation arrest	PMID: 30778901, PMID: 30642639	Azoospermia	Meiotic arrest/globozoospermia
SHOC1	618038	Enables ATP hydrolysis and single-stranded DNA binding activity. Predicted to be involved in resolving meiotic recombination intermediates and assembling the synaptonemal complex.	Azoospermia	Meiotic arrest	PMID: 32741963, PMID: 31479588	Azoospermia	Meiotic arrest	PMID: 35485979, PMID: 29742103
SIAH1	602212	Involved in ubiquitination and proteasome-mediated degradation of specific proteins.				Azoospermia	Meiotic arrest	PMID: 11884614
SIX5	600963	Encodes a homeodomain-containing transcription factor. Functions in the regulation of organogenesis.				Azoospermia	Post meiotic arrest	PMID: 15163633
SLC4A2	109280	Functions as an anion exchanger; involved in bicarbonate transport and pH regulation in various tissues.				Azoospermia	Post meiotic arrest	PMID: 14673081
SMC1B	608685	Essential for chromatid cohesion and DNA recombination during meiosis and mitosis.				Azoospermia	Meiotic arrest	PMID: 15146193
SNRPA1	603521	Enables RNA binding; involved in mRNA splicing and spermatogenesis.				Azoospermia	Pre-meiotic arrest	PMID: 27035939
SOHLH1	610224	This gene encodes a testis-specific transcription factor essential for spermatogenesis, oogenesis, and folliculogenesis.				Azoospermia	Spermatogonial differentiation arrest	PMID: 22056784
SOHLH2	616066	This gene encodes one of testis-specific transcription factors which are essential for spermatogenesis, oogenesis and folliculogenesis.				Azoospermia	Spermatogonial differentiation arrest	PMID: 22056784
SOX30	606698	Family of transcription factors involved in the regulation of embryonic development and in the determination of the cell fate. Activate p53 transcription to promote tumor cell apoptosis. Differentiation of developing male germ cells				Azoospermia	Post-méiotic arrest	PMID: 29247201
SPATA22	617673	Involved in spermatogenesis; regulates gene expression and protein localization during male germ cell development.	Azoospermia	Meiotic arrest	PMID: 35285020	Azoospermia	Testicular dysgenesis/Spermatogenesis defects/Meiotic arrest	PMID: 22011390, PMID: 28297563, PPMID: 32388826
SPATA48	ENSG00000164500	Plays a role in male germ cell development; involved in spermatogenesis and the regulation of testis-specific genes.				Azoospermia	Testicular dysgenesis	PMID: 29700843
SPINK2	605753	Functions as a serine protease inhibitor; involved in the regulation of proteolytic activity in reproductive tissues.	Azoospermia	Post- meiotic arrest	PMID: 28554943	Azoospermia	Post- meiotic arrest/oligospermia	PMID: 28554943, PMID: 21705336, PMID: 28554943
SPO11	605114	Essential for meiotic recombination and chromosome segregation by forming double-strand breaks (DSBs) in homologs. Encoded protein is similar to the yeast meiotic recombination protein and belongs to the TOP6A protein family.	Azoospermia	Maturation arrest	PMID: 29790874; 29790874, PMID: 37093439, PMID: 35090489	Azoospermia	Meiotic arrest/ Sertoli cell-only syndrome	PMID: 18663141, PMID: 11106738; 11106739, PMID: 37093439, PMID: 35292640, PMID: 35067179, PMID: 35052491, PMID: 34979097
STAG3	608489	Involved in sister chromatid cohesion and chromosome segregation during meiosis; critical for successful gamete formation.	Azoospermia	Meiotic arrest	PMID: 32715309, PMID: 31125047, PMID: 35176428	Azoospermia	Meiotic arrest	PMID: 24992337, PMID: 24608227, PMID: 24597867, PMID: 33980954
STRA8	609987	Induces meiosis by regulating the expression of genes associated with germ cell differentiation; responds to retinoic acid signaling.				Azoospermia	Pre-meiotic arrest	PMID: 18799751
STX2	132350	regulates epithelial-mesenchymal interactions and epithelial cell morphogenesis and activation.	Azoospermia	Meiotic arrest	PMID: 29570232	Azoospermia	Meiotic arrest/Post- meiotic arrest	PMID: 16710473, PMID: 23595907, PMID: 16710473
SUN1	607723	Nuclear anchorage and migration				Azoospermia	Meiotic arrest	PMID: 17543860
SYCE1	611486	Amember of the synaptonemal complex, which links homologous chromosomes during prophase I of meiosis	Azoospermia	maturation arrest	PMID: 34718620, PMID: 35366911, PMID:34718620, PMID: 25899990, PMID: 31916078	Azoospermia	Meiotic arrest	PMID: 19247432
SYCE2	611487	This gene is part of the synaptonemal complex formed between homologous chromosomes during meiotic prophase	Azoospermia		PMID: 17339376	Azoospermia	Meiotic arrest	PMID: 17339376
SYCE3	615775	Major component of the transverse central element of synaptonemal complexes (SCS), formed between homologous chromosomes during meiotic prophase				Azoospermia	Meiotic arrest	PMID: 21637789
SYCP1	602162	Forms the backbone of the synaptonemal complex; crucial for proper chromosome alignment and recombination during meiosis, providing structural support.				Azoospermia	Meiotic arrest	PMID: 15937223
SYCP2	604105	Interacts with SYCP1 to maintain synaptonemal complex integrity; involved in facilitating homologous chromosome synapsis and meiotic progression.	Azoospermia	Meiotic arrest	PMID: 31866047	Azoospermia	Meiotic defects	PMID: 16717126, PMID: 32931493
SYCP3	604759	Is a meiosis-specific multiprotein complex that forms between homologous chromosomes during prophase of meiosis I	Azoospermia	Meiotic arrest	PMID: 14643120	Azoospermia	Meiotic arrest	PMID: 10678170
TACR3	162332	Belongs to a family of tachykinin receptors with G protein interactions and 7 hydrophobic transmembrane regions.	Azoospermia		PMID: 30390321	Azoospermia	Smaller testes/Fertile	PMID: 22253416
TAF4B	601689	Encodes a cell type-specific TBP-associated factor involved in TFIID complex formation. Participates in RNA polymerase II transcription initiation in B cells.	Azoospermia	SCOS/MA/hypospermatogenesis	PMID: 24431330, PMID: 35023261	Azoospermia	Germ cell depletion / oligozoospermia / asthenozoospermia	PMID: 15774719
TBPL1	605521	Encodes a TATA box-binding protein that initiates transcription from TATA-less promoters. Plays a critical role in spermatogenesis; associated with male infertility through SNPs.				Azoospermia	Post meiotic arrest	PMID: 11352070, PMID: 11463376
TDRD1	605796	Encodes a protein with a tudor domain involved in suppressing transposable elements during spermatogenesis. Forms a complex with piRNAs and Piwi proteins to promote methylation and silencing of target sequences.				Azoospermia	Meiotic arrest	PMID: 17038506
TDRD6	611200	Encodes a tudor domain-containing protein that is a component of the chromatoid body in male germ cells. Involved in spermiogenesis and the nonsense-mediated decay (NMD) pathway.				Azoospermia	Post-meiotic arrest	PMID: 19345099, PMID: 28263986, PMID: 27149095
TDRD7	611258	Functions as a component of RNA granules involved in RNA processing.	Azoospermia	maturation arrest	PMID: 31048812, PMID: 29532805	Azoospermia	Post-meiotic arrest	PIMD: 21436445
TDRD9	617963	Predicted to enable ATP hydrolysis, RNA binding, and helicase activities. Involved in spermatogenesis.	Azoospermia	SCOS/MA/hypospermatogenesis	PMID: 35172124, PMID: 28536242, PMID: 28536242	Azoospermia	Meiotic arrest	PMID: 20059948
TDRKH	609501	Predicted to enable RNA binding activity. Involved in P granule organization, male meiotic nuclear division, and piRNA processing.				Azoospermia	Meiotic arrest	PMID: 23714778
TERB1	617332	Predicted to facilitate homologous chromosome pairing and meiotic attachment of telomeres to the nuclear envelope. Involved in double-strand break repair during meiotic recombination.	Azoospermia	Meiotic arrest	PMID: 35172124, PMID: 35172124, PMID: 33211200, PMID: 34212556, PMID: 32161754	Azoospermia	Meiotic arrest	PMID: 29083416, PMID: 24413433
TERB2	617131	Predicted to be involved in homologous chromosome pairing and meiotic attachment of telomeres to the nuclear envelope. Acts upstream of or within meiosis I, oogenesis, and spermatogenesis.	Azoospermia	Maturation arrest	PMID: 33211200	Azoospermia	Meiotic arrest
TEX11	300311	Regulator of crossing-over during meiosis. Involved in initiation and/or maintenance of chromosome synapsis and formation of crossovers.	Azoospermia	Meiotic arrest	PMID: 29661171, PMID:25970010, PMID: 34621296	Azoospermia	Meiotic arrest	PMID: 18316482, PMID: 18369460
TEX12	605791	Component of the transverse central element of synaptonemal complexes (SCS), formed between homologous chromosomes during meiotic prophase				Azoospermia	Meiotic arrest	PMID: 18611960
TEX14	605792	Tex14 is an important mediator of kinetochore structure and function and the fidelity of chromosome separation.	Azoospermia	SCOS/MA/hypospermatogenesis	PMID: 31479588, PMID: 28206990, PMID: 29790874	Azoospermia	Meiotic arrest/Spermatogenesis defects	PMID: 16549803, PMID: 32438343
TEX15	605795	This gene encodes a protein that is required for DNA double-strand break repair, chromosome synapsis, and meiotic recombination in spermatocytes.	Oligozoospermia/Azoospermia	SCOS/MA/hypospermatogenesis	PMID:32741963; 26199321; 28355598; 28303806	Azoospermia	Meiotic arrest	PMID: 18283110
TEX19	615647	Required for spermatogenesis and placenta development; represses retrotransposable elements.				Azoospermia	Meiotic failure	PMID: 29907896
TMEM203	616499	Modulates intracellular calcium levels and is required for spermatogenesis (				Azoospermia	post- meiotic arrest	PMID: 25996873
TOPAZ1	614412	Involved in spermatid development and spermatocyte division				Azoospermia	Meiotic arrest	PMID: 26358182
UBE2B	179095	Required for post-replicative DNA damage repair.				Azoospermia	Meiotic arrest	PMID: 8797826, PMID: 12556476
UBR2	609134	Critical for chromatin inactivation and transcriptional silencing during meiosis via histone H2A ubiquitination.				Azoospermia	Meiotic arrest	PIMD: 14585983
USP26	300309	Removes ubiquitin from proteins, regulating their stability and activity; implicated in male fertility and spermatogenesis.	Azoospermia/ oligozoospermia/Asthenoteratozoospermia	Maturation arrest	PMID: 34202084, PMID: 35326509, PMID: 35103426, PMID: 35074940, PMID: 35023261, PMID: 34621296, PMID: 33802813	Azoospermia, Asthenoteratozoospermia	Meiotic arrest/Spermatogenesis defects	PMID: 34282707, PMID: 34202084, PMID: 33980954
USP9Y	400005	Stabilizes proteins targeted for proteasomal degradation.	Azoospermia/hypospermatogenesis	Hypospermatogenesis with maturation arrest	PMID: 10581029, PMID: 10767340, PMID: 34190021
UTP14C	608969	Involved in ribosome biogenesis and the assembly of pre-rRNA; critical for proper germ cell development and function.	Involved in meiotic cell cycle, rRNA processing, and spermatogenesis.			Azoospermia	Pre-meiotic arrest	PIMD: 15289605
WNK3	300358	Promotes cell survival by influencing procaspase-3 activation	Azoospermia	SCOS/MA/hypospermatogenesis	PMID: 29790874	Azoospermia	Normal *	PMID: 26069258
WT1	607102	Gonadal development; important for germ cell differentiation.	Azoospermia	SCOS/MA/hypospermatogenesis	PMID: 27990711, PMID: 25451826.	Azoospermia	Azoospermia	PMID: 23935527
XRCC2	600375	A RAD51 family member essential for homologous recombination and genome integrity.	Azoospermia	Meiotic arrest/Hypospermatogenesis	PMID: 30042186, PMID: 30489636, PMID: 30042186	Azoospermia	Meiotic arrest	PMID: 30042186
YBX2	611447	Major component of mRNPs, regulating stability and translation of germ cell mRNAs.				Azoospermia	Post-meiotic defects	PMID: 15824319
YBX3	603437	Restricts Influenza A virus by impairing viral ribonucleoprotein function and stabilizes SLC7A5 transcript by binding to its 3' UTR.				Azoospermia	Post-meiotic defects	PMID: 26646932
ZFX	314980	Acts as a transcriptional activator in various tumors by binding to CpG island promoters	Azoospermia	NA	PMID: 32469048	Azoospermia	Primordial germ cell and sperm count depletion	PMID: 9187153
ZMYND15	614312	ZMYND15 is a histone deacetylase-dependent transcriptional repressor that regulates timing of haploid gene expression during spermiogenesis.	Azoospermia	Maturation arrest/Post meiotic arrest	PMID: 24431330	Azoospermia	Post-meiotic arrest	PMID: 20675388
ZSWIM7	614535	Key regulator of meiotic homologous recombination	Azoospermia	Meiotic arrest	PMID: 33713115	Azoospermia	Meiotic defects	PMID: 30305635
STS	300747	Encodes a multi-pass membrane protein localized to the endoplasmic reticulum, belonging to the sulfatase family. Hydrolyzes 3-beta-hydroxysteroid sulfates, serving as metabolic precursors for estrogens, androgens, and cholesterol.	Azoospermia		PMID: 23091330		Testicular steroid sulfatase overexpression is associated with Leydig cell dysfunction in primary spermatogenic failure//STS facilitates the conversion of sulfated steroid precursors to active steroids in Sertoli cells// Spermatogenesis	PMID: 33290605, PMID: 27688058, PMID: 29017936, PMID: 37108655
RBMXL3	ENSG00000175718	Predicted to enable mRNA and snRNA binding activity. Involved in mRNA splicing via the spliceosome. Part of the U12-type spliceosomal complex.	Azoospermia/Asthenozoospermia	SCOS	PMID: 36017582, PMID: 39267058		These proteins are involved in splicing regulation, particularly in testis-specific alternative splicing events critical for spermatogenesis/Testis - Spermatid development	PMID: 19893608,PMID: 21212513
ZCCHC13	301125	Represents an intronless retrocopy of a multi-exon gene, likely encoding a functional protein due to its conserved coding sequence. Transcribed and conserved in mammals, the encoded protein contains six CCHC-type zinc fingers. Function as a transcription factor	Azoospermia/ Oligospermia/Oligoasthenoteratozoospermia	Sertoli cell-only syndrome	PMID: 34368137, PMID: 30940166, PMID: 31024732,	Sertoli cell-only syndrome//Azoospermia/Oligospermia	ZCCHC13 is an important signaling molecule that positively regulates the AKT/MAPK/c-MYC pathway and that methylation aberrations of ZCCHC13 may cause defects in testis development in human disease, such as NOA//influence semen quality and field fertility//Spermatic cord torsion//	PMID: 29531833, PMID: 35835407, PMID: 31024732, PMID: 34368137, PMID: 30940166, PMID: 29531833
RBBP7	300825	Encodes a ubiquitously expressed nuclear protein in the WD-repeat protein family, involved in regulating cell proliferation. Binds to retinoblastoma protein and is part of histone deacetylase complexes, such as the mSin3 co-repressor complex. Interacts with the BRCA1 tumor suppressor, suggesting a role in cell proliferation and differentiation; has two transcript variants encoding different isofo…	Azoospermia/oligospermia/cryptozoospermia	Spermatogenic failure/ Maturation arrest	PMID: 35809576, PMID: 39180390.		Maturation arrest/cell cycle arrest	PMID: 37843278
HUWE1	300697	Encodes a protein with a HECT domain, functioning as an E3 ubiquitin ligase. Required for ubiquitination and degradation of the anti-apoptotic protein Mcl1 and also ubiquitinates p53, core histones, and DNA polymerase beta.	Azoospermia	Spermatogenic failure	PMID: 35809576, PMID: 35013161, PMC9355080	NOA	The promoter defects of HUWE1 enhances the risk of non-obstructive azoospermia (NOA) by influencing the RA/RARα signaling pathway.// Spermatogenesis abnormality	PMID: 37290064, PMID: 35937685
ESR1	133430	Encodes an estrogen receptor and ligand-activated transcription factor regulating estrogen-inducible gene transcription. Contains domains for DNA binding and transactivation, forming homodimers or heterodimers with estrogen receptor 2 in the nucleus.	Azoospermia/ severe oligospermia		PMID: 12031042, PMID: 31149078		Testicular dysfunction	PMID: 11800160
DHX37	617362	Encodes a DEAD box protein, a putative RNA helicase involved in altering RNA secondary structure. Plays roles in translation initiation, splicing, and assembly of ribosomes and spliceosomes. Implicated in embryogenesis, spermatogenesis, and cellular growth and division.	Azoospermia/oligozoospermia		https://www.ncbi.nlm.nih.gov/clinvar/RCV003991603/
CEP85	618898	Encodes a centrosome-associated protein crucial for microtubule organization and cell-cycle progression. Alternative splicing produces multiple transcript variants.					Spermatogenic arrest/Sterility	PMID: 32092127, PMID: 38891632
ABCD1	300371	Encodes an ABC transporter in the ALD subfamily, involved in peroxisomal fatty acid transport. Functions as a half transporter, forming functional dimers for activity.	Infertility; sperm motility defect.Azoospermia	Severe impairment of spermatogenesis	PMID: 33665191, PMID: 9806270		Primary defect in Leydig cells; Sertoli cell damage	PMID: 7468762
VCX3A	300533	Member of VCX/Y family, expressed in male germ cells. Polymorphic in copy number across individuals. Encodes small nuclear proteins; specific function unknown.	Azoospermia/oligozoospermia	SCOS	PMID: 36017582, PMID: 37684669,PMID: 23056185, PMID: 35809576
NAP1L3	300117	Facilitate condensation and coiling of chromosomes during cell division, Play a role in gene regulation, modulating the accessibility of DNA to transcription machinery, Involved in DNA replication, possibly by organizing chromatin structure for efficient replication processes.					The most up-regulated genes found in type A spermatogonia and Sertoli cells at 9dpp/The Nap family proteins, CG5017/Spermiogenesis	PMID: 21232125, PMID: 23454210
CENPI	300065	Part of the CENPA-NAC complex for chromosome alignment and segregation. Regulates kinetochore protein recruitment for spindle checkpoint signaling. Involved in gonadal response to FSH; mutations may affect gonadal development.					Centromere defects inversion of meiosis and generates a reproductive barrier//Infertility	PMID: 31597736, PMID: 29348326, PMID: 25975716, PMID: 20119530, PMID: 19629040, PMID: 19177000
[truncated: 5,000 more columns]
